# Supplementary material for: Preparation and Characterization of Protein Molecularly Imprinted Poly (Ionic Liquid)/Calcium Alginate Composite Cryogel Membrane with High Mechanical Strength for the Separation of Bovine Serum Albumin
Source: Molecules. 2022 Oct 27;27(21):7304. doi: 10.3390/molecules27217304 (PMC9654497; doi:10.3390/molecules27217304)
Supplement: Supplementary file 1 [file molecules-27-07304-s001.zip]

Archive with 1 entries (1 files):
- molecules-1975890-supplementary.pdf
